# Supplementary material for: Translational Initiation at a Non-AUG Start Codon for Human and Mouse Negative Elongation Factor-B
Source: PLoS One. 2015 May 26;10(5):e0127422. doi: 10.1371/journal.pone.0127422 (PMC4444357; doi:10.1371/journal.pone.0127422)
Supplement: S1 Table — (XLSX) [file pone.0127422.s001.xlsx]

## Sheet: Summary
ATG CKO	Down	Up	Not affected	Total
Down	47	6	84	137
Up	11	5	64	80
Not affected	640	735
Total	698	746
	Down	Up	Total
CKO	698	746	1444
ATG	130	63	193
Cobra1 target percentage	Down in KO	Up in KO
Down in ATG	0.191489	0.166667
Up in ATG	0.909091	0.2

## Sheet: Down in KO down in ATG
SYMBOL	Log (Cre/EV, 2)	Log (ATG/FL, 2)	P value	Cobra1 binding (Arbitrary unit)	Cobra1 binding genes (AU > 50)	Total								Log (ATG/FL, 2)	P value	SYMBOL	Log (Cre/EV, 2)	Log (ATG/FL, 2)	P value	SYMBOL	Log (Cre/EV, 2)	Log (ATG/FL, 2)	P value	SYMBOL	Log (Cre/EV, 2)	Log (ATG/FL, 2)	P value	SYMBOL	Log (Cre/EV, 2)	Log (ATG/FL, 2)	P value	SYMBOL	Log (Cre/EV, 2)	Log (ATG/FL, 2)	P value	SYMBOL	Log (Cre/EV, 2)	Log (ATG/FL, 2)	P value	SYMBOL	Log (Cre/EV, 2)	Log (ATG/FL, 2)	P value	SYMBOL	Log (Cre/EV, 2)	Log (ATG/FL, 2)	P value	SYMBOL	Log (Cre/EV, 2)
Col1a1	-1.22469	-0.440575	0.0210642	300
Zfp36l1	-0.525143	-0.534086	0.0426741	250
Sepp1	-0.828356	-0.711249	0.0767132	70
Fstl1	-0.430411	-0.507764	0.0325271	60
Rcn3	-0.94853	-0.447071	0.00828098	50
BC028528	-0.411438	-0.59351	0.0225439	50
Antxr1	-0.549708	-0.622978	0.00369153	50
Ppp1r3c	-0.831669	-0.734101	0.00987404	50
Bst2	-0.62	-0.907167	0.0714248	50
Rassf2	-0.813056	-0.543678	0.00226455	40
Fcgrt	-0.724193	-0.577257	0.00861259	40
C3	-1.22175	-0.934038	0.00066227	40
Sparc	-0.55919	-0.68768	0.0470248	30
Svep1	-0.812096	-0.717376	0.023181	30
Ogn	-1.79874	-0.836859	0.000600257	30	9
Msx1	-0.42289	-0.655292	0.04397	25
Col6a2	-1.29575	-0.471381	0.00966999	20
Ccl9	-0.478622	-0.77445	0.0438626	20
Nid2	-0.652917	-0.930716	0.0432782	20
Hp	-0.675379	-0.936257	0.0489335	15
Nnmt	-0.961908	-0.415994	0.00762483	10
Cacna1g	-1.22184	-0.417642	0.0171603	10
Fas	-0.642838	-0.43465	0.00686633	10
Sfrp2	-1.58321	-0.759637	0.0086544	10
Dcn	-0.704769	-0.76969	0.0183638	10
Igfbp4	-0.662713	-0.770822	0.00629037	10
Cd248	-0.600032	-0.401604	0.00459336	5
Lama1	-0.919074	-0.437066	0.000657807	5
Wisp2	-0.962169	-0.529236	0.000947837	5
Gstm2	-1.11996	-0.603801	0.000422323	5
Mfap2	-0.677556	-0.727801	0.00853966	5
Adamts2	-0.468712	-0.445537	0.00981879	0
Tgfbi	-0.890411	-0.446802	0.00124354	0
Amigo2	-0.686969	-0.476102	0.00937005	0
Fbln1	-0.511729	-0.481763	0.00136763	0
Pdlim4	-1.02732	-0.502231	0.015449	0
Col18a1	-0.478555	-0.536183	0.00850407	0
St6galnac2	-0.725259	-0.54161	0.0065775	0
Capn6	-0.546244	-0.544408	0.000871399	0
Rbp1	-0.590613	-0.559766	0.00793839	0
Dkk3	-0.626992	-0.698901	0.00223958	0
Ptn	-0.705921	-0.701059	0.00343989	0
Spon2	-0.92853	-0.864585	0.024853	0
H19	-1.36421	-0.868428	0.0432813	0
Serpinf1	-1.4774	-0.895023	0.0167124	0
Igfbp2	-0.635626	-1.01058	0.0230692	0
LOC100045617	-0.524381	-0.417567	0.0198643
Slc27a3	-0.501741	-0.516185	0.0260123	0		47
Category	Term	Count	%	PValue	Genes	List Total	Pop Hits	Pop Total	Fold Enrichment	Bonferroni	Benjamini	FDR
GOTERM_BP_FAT	GO:0007155~cell adhesion	10	1.82482	1.13265e-05	COL18A1, LAMA1, AMIGO2, WISP2, SVEP1, TGFBI, COL6A2, NID2, ANTXR1, SPON2	37	561	13588	6.54623	0.00497128	0.00497128	0.0160161
GOTERM_BP_FAT	GO:0022610~biological adhesion	10	1.82482	1.14897e-05	COL18A1, LAMA1, AMIGO2, WISP2, SVEP1, TGFBI, COL6A2, NID2, ANTXR1, SPON2	37	562	13588	6.53458	0.00504273	0.00252455	0.0162468
GOTERM_BP_FAT	GO:0030198~extracellular matrix organization	4	0.729927	0.00238188	COL18A1, FBLN1, TGFBI, ADAMTS2	37	101	13588	14.5443	0.649809	0.295142	3.3161
GOTERM_BP_FAT	GO:0043062~extracellular structure organization	4	0.729927	0.00707991	COL18A1, FBLN1, TGFBI, ADAMTS2	37	149	13588	9.85888	0.956117	0.542308	9.55932
GOTERM_BP_FAT	GO:0001558~regulation of cell growth	3	0.547445	0.0246083	WISP2, IGFBP2, IGFBP4	37	92	13588	11.9753	0.999983	0.888376	29.6966
GOTERM_BP_FAT	GO:0006955~immune response	5	0.912409	0.0349908	C3, CCL9, FCGRT, FAS, SPON2	37	471	13588	3.89855	1	0.92661	39.57
GOTERM_BP_FAT	GO:0042127~regulation of cell proliferation	5	0.912409	0.0526807	COL18A1, MSX1, SERPINF1, SPARC, H19	37	538	13588	3.41304	1	0.966686	53.4815
GOTERM_BP_FAT	GO:0031960~response to corticosteroid stimulus	2	0.364964	0.0592393	COL1A1, FAS	37	23	13588	31.9342	1	0.965218	57.8344
GOTERM_BP_FAT	GO:0043588~skin development	2	0.364964	0.0765813	COL1A1, ADAMTS2	37	30	13588	24.4829	1	0.979659	67.5893
Category	Term	Count	%	PValue	Genes	List Total	Pop Hits	Pop Total	Fold Enrichment	Bonferroni	Benjamini	FDR
GOTERM_CC_FAT	GO:0005576~extracellular region	28	5.10949	2.03488e-16	C3, CCL9, FSTL1, HP, DCN, OGN, WISP2, TGFBI, COL6A2, BC028528, PTN, SEPP1, FAS, SPON2, COL18A1, SVEP1, SPARC, NID2, LAMA1, DKK3, FBLN1, SERPINF1, SFRP2, MFAP2, COL1A1, IGFBP2, ADAMTS2, IGFBP4	38	1680	12504	5.48421	1.53211e-14	1.53211e-14	2.33147e-13
GOTERM_CC_FAT	GO:0044421~extracellular region part	21	3.83212	3.09103e-15	COL18A1, C3, CCL9, NID2, DCN, SPARC, OGN, DKK3, LAMA1, FBLN1, SERPINF1, TGFBI, COL6A2, PTN, MFAP2, COL1A1, SEPP1, IGFBP2, SPON2, ADAMTS2, IGFBP4	38	774	12504	8.92778	2.14495e-13	1.07248e-13	3.20854e-12
GOTERM_CC_FAT	GO:0005578~proteinaceous extracellular matrix	14	2.55474	1.26085e-12	COL18A1, NID2, DCN, SPARC, LAMA1, OGN, FBLN1, TGFBI, COL6A2, PTN, MFAP2, COL1A1, SPON2, ADAMTS2	38	297	12504	15.5109	8.70007e-11	2.90002e-11	1.30106e-09
GOTERM_CC_FAT	GO:0031012~extracellular matrix	14	2.55474	2.08621e-12	COL18A1, NID2, DCN, SPARC, LAMA1, OGN, FBLN1, TGFBI, COL6A2, PTN, MFAP2, COL1A1, SPON2, ADAMTS2	38	309	12504	14.9085	1.43949e-10	3.59873e-11	2.1527e-09
GOTERM_CC_FAT	GO:0044420~extracellular matrix part	7	1.27737	2.60314e-07	COL18A1, LAMA1, FBLN1, MFAP2, SPARC, COL1A1, NID2	38	92	12504	25.0366	1.79615e-05	3.59233e-06	0.000268609
GOTERM_CC_FAT	GO:0005604~basement membrane	5	0.912409	6.1032e-05	COL18A1, LAMA1, FBLN1, SPARC, NID2	38	73	12504	22.5379	0.00420248	0.000701644	0.062959
GOTERM_CC_FAT	GO:0005615~extracellular space	8	1.45985	0.000646787	DKK3, SERPINF1, C3, TGFBI, CCL9, SEPP1, IGFBP2, IGFBP4	38	511	12504	5.15151	0.0436609	0.00635724	0.66539
Category	Term	Count	%	PValue	Genes	List Total	Pop Hits	Pop Total	Fold Enrichment	Bonferroni	Benjamini	FDR
GOTERM_MF_FAT	GO:0019838~growth factor binding	4	0.729927	0.000957971	WISP2, COL1A1, IGFBP2, IGFBP4	37	72	13288	19.952	0.0826432	0.0826432	1.03724
GOTERM_MF_FAT	GO:0005509~calcium ion binding	9	1.64234	0.00152814	FBLN1, SVEP1, CD248, CACNA1G, FSTL1, SPARC, NID2, SPON2, RCN3	37	840	13288	3.84788	0.128586	0.0665044	1.64994
GOTERM_MF_FAT	GO:0005520~insulin-like growth factor binding	3	0.547445	0.00159326	WISP2, IGFBP2, IGFBP4	37	22	13288	48.973	0.133686	0.0467098	1.71969
GOTERM_MF_FAT	GO:0050840~extracellular matrix binding	3	0.547445	0.00205863	TGFBI, SPARC, DCN	37	25	13288	43.0962	0.169285	0.0453085	2.2169
GOTERM_MF_FAT	GO:0005201~extracellular matrix structural constituent	3	0.547445	0.00295974	COL18A1, LAMA1, COL1A1	37	30	13288	35.9135	0.234152	0.051956	3.17317
GOTERM_MF_FAT	GO:0005539~glycosaminoglycan binding	3	0.547445	0.0380302	PTN, FSTL1, DCN	37	114	13288	9.45092	0.969484	0.440987	34.413
GOTERM_MF_FAT	GO:0001871~pattern binding	3	0.547445	0.0468791	PTN, FSTL1, DCN	37	128	13288	8.41723	0.986716	0.46061	40.6861
GOTERM_MF_FAT	GO:0030247~polysaccharide binding	3	0.547445	0.0468791	PTN, FSTL1, DCN	37	128	13288	8.41723	0.986716	0.46061	40.6861
GOTERM_MF_FAT	GO:0030246~carbohydrate binding	4	0.729927	0.0538382	CD248, PTN, FSTL1, DCN	37	317	13288	4.53167	0.993131	0.463449	45.2311
GOTERM_MF_FAT	GO:0008083~growth factor activity	3	0.547445	0.0557036	OGN, WISP2, PTN	37	141	13288	7.64117	0.994249	0.436254	46.3944
Category	Term	Count	%	PValue	Genes	List Total	Pop Hits	Pop Total	Fold Enrichment	Bonferroni	Benjamini	FDR
KEGG_PATHWAY	mmu04512:ECM-receptor interaction	3	0.547445	0.0104471	LAMA1, COL6A2, COL1A1	12	83	5738	17.2831	0.238948	0.238948	8.25206
KEGG_PATHWAY	mmu04510:Focal adhesion	3	0.547445	0.0530893	LAMA1, COL6A2, COL1A1	12	198	5738	7.24495	0.757878	0.507941	36.0684
[truncated: 5,000 more columns]

## Sheet: Down in KO up in ATG
SYMBOL	Log (Cre/EV, 2)	Log (ATG/FL, 2)	P value	Cobra1 binding (Arbitrary unit)	Cobra1 binding genes (AU > 50)
Hirip3	-0.481896	0.510901	0.00702628	80
Fignl1	-0.515995	0.517593	0.0245593	80
Cdca7	-0.428232	0.5038	0.00774814	50
Slc25a5	-0.504965	0.505291	0.00203341	40
Mad2l1	-0.695283	0.453366	0.00981129	110
2610039C10Rik	-0.461338	0.488753	0.0110677	100
2700094K13Rik	-0.752962	0.436545	0.000232309	70
Cdc20	-0.659821	0.412977	0.00118643	60
Plk1	-0.491208	0.42916	0.0186677	70
Bcat1	-0.378008	0.436469	0.0167952	55	10
Srm	-0.710477	0.518744	0.020125	30
Category	Term	Count	%	PValue	Genes	List Total	Pop Hits	Pop Total	Fold Enrichment	Bonferroni	Benjamini	FDR
GOTERM_BP_FAT	GO:0051301~cell division	5	4.7619	2.07866e-05	MAD2L1, CDCA7, PLK1, CDC20, 2610039C10RIK	10	281	13588	24.1779	0.00164081	0.00164081	0.0220413
GOTERM_BP_FAT	GO:0000280~nuclear division	4	3.80952	0.000212463	MAD2L1, PLK1, CDC20, 2610039C10RIK	10	190	13588	28.6063	0.0166463	0.00835806	0.22508
GOTERM_BP_FAT	GO:0007067~mitosis	4	3.80952	0.000212463	MAD2L1, PLK1, CDC20, 2610039C10RIK	10	190	13588	28.6063	0.0166463	0.00835806	0.22508
GOTERM_BP_FAT	GO:0000087~M phase of mitotic cell cycle	4	3.80952	0.000225939	MAD2L1, PLK1, CDC20, 2610039C10RIK	10	194	13588	28.0165	0.0176928	0.00593273	0.239341
GOTERM_BP_FAT	GO:0048285~organelle fission	4	3.80952	0.000236403	MAD2L1, PLK1, CDC20, 2610039C10RIK	10	197	13588	27.5898	0.0185047	0.00465863	0.250413
GOTERM_BP_FAT	GO:0000278~mitotic cell cycle	4	3.80952	0.000443498	MAD2L1, PLK1, CDC20, 2610039C10RIK	10	244	13588	22.2754	0.0344372	0.00698431	0.469314
GOTERM_BP_FAT	GO:0000279~M phase	4	3.80952	0.000684159	MAD2L1, PLK1, CDC20, 2610039C10RIK	10	283	13588	19.2057	0.0526314	0.00897069	0.723148
GOTERM_BP_FAT	GO:0022403~cell cycle phase	4	3.80952	0.00105077	MAD2L1, PLK1, CDC20, 2610039C10RIK	10	328	13588	16.5707	0.079699	0.0117948	1.1087
GOTERM_BP_FAT	GO:0022402~cell cycle process	4	3.80952	0.00177113	MAD2L1, PLK1, CDC20, 2610039C10RIK	10	393	13588	13.83	0.130679	0.017353	1.86232
GOTERM_BP_FAT	GO:0007049~cell cycle	4	3.80952	0.00620076	MAD2L1, PLK1, CDC20, 2610039C10RIK	10	611	13588	8.89558	0.388222	0.0531346	6.38333
GOTERM_BP_FAT	GO:0009309~amine biosynthetic process	2	1.90476	0.047339	BCAT1, SRM	10	73	13588	37.2274	0.978316	0.318269	40.2072
Category	Term	Count	%	PValue	Genes	List Total	Pop Hits	Pop Total	Fold Enrichment	Bonferroni	Benjamini	FDR
KEGG_PATHWAY	mmu04114:Oocyte meiosis	3	2.85714	0.00382789	MAD2L1, PLK1, CDC20	6	115	5738	24.9478	0.0522772	0.0522772	2.57159
KEGG_PATHWAY	mmu04110:Cell cycle	3	2.85714	0.00472477	MAD2L1, PLK1, CDC20	6	128	5738	22.4141	0.0641533	0.0326083	3.1659
KEGG_PATHWAY	mmu04914:Progesterone-mediated oocyte maturation	2	1.90476	0.0719298	MAD2L1, PLK1	6	85	5738	22.502	0.648333	0.294153	39.7746

## Sheet: Up in KO up in ATG
SYMBOL	Log (Cre/EV, 2)	Log (ATG/FL, 2)	P value	Cobra1 binding (Arbitrary unit)	Cobra1 binding genes (AU > 50)
Npm3	0.966472	0.876501	0.025984	15
Chac1	1.21825	0.503489	0.000232442	40
Trib3	0.783658	0.485995	0.0023266	10
Twist2	0.427305	0.465773	0.0130308	20
Mns1	0.715785	0.433491	0.00435207	50	1
Category	Term	Count	%	PValue	Genes	List Total	Pop Hits	Pop Total	Fold Enrichment	Bonferroni	Benjamini	FDR
GOTERM_MF_FAT	GO:0016564~transcription repressor activity	2	3.84615	0.00864958	TRIB3, TWIST2	2	80	9249	115.612	0.195215	0.195215	6.80548
GOTERM_MF_FAT	GO:0030528~transcription regulator activity	2	3.84615	0.0773057	TRIB3, TWIST2	2	715	9249	12.9357	0.866203	0.634217	47.9397

## Sheet: Up in KO down in ATG
SYMBOL	Log (Cre/EV, 2)	Log (ATG/FL, 2)	P value	Cobra1 binding (Arbitrary unit)	Cobra1 binding genes (AU > 50)
Enpp5	0.513682	-0.390352	0.0372955	10
Ctsa	0.518842	-0.438106	0.0129004	60
Aldh3a1	0.734519	-0.44258	0.00932213	15
Lrrc8d	0.80763	-0.44603	0.00416484	0
D9Ertd392e	0.577591	-0.470195	0.00856462
Nbl1	0.844574	-0.584645	0.0145323	30	1

## Sheet: 1.3, 0.7
PROBE_ID	SYMBOL	ACCESSION	ATG-KO1.AVG_Signal	ATG-KO2.AVG_Signal	ATG-KO3.AVG_Signal	FL-KO1.AVG_Signal	FL-KO2.AVG_Signal	FL-KO3.AVG_Signal	ATG Ave	FL Ave	ATG/FL	Ttest
ILMN_3093150	Npm3	NM_008723.1	609.849	562.646	556.999	359.023	255.871	340.289	576.498	318.395	1.81064	0.00197851
ILMN_2965417	Npm3-ps1	NR_002702.1	7789.31	8056.51	8185.44	4799.63	3938.49	5166.92	8010.42	4635.01	1.72824	0.000908044
ILMN_1237963	Alg8	NM_199035.1	530.872	592.554	599.014	325.287	317.922	405.824	574.147	349.678	1.64193	0.00321984
ILMN_1248830	Hist1h2an	NM_178184.1	7421.29	9435.83	6837.42	5010.45	4072.74	5841.66	7898.18	4974.95	1.58759	0.0356932
ILMN_3020829	Npm3	NM_008723.1	7875.56	7430.04	7563.66	4940.6	4254.06	5736.78	7623.09	4977.14	1.53162	0.00412292
ILMN_2981801	Hist1h2ag	NM_178186.2	2065.01	2059.6	1863.1	1530.11	1107.33	1347.32	1995.9	1328.25	1.50265	0.00868812
ILMN_2970532	Mcm10	NM_027290.1	1113.49	1145.35	1139.78	787.976	857.252	656.174	1132.87	767.134	1.47676	0.00361598
ILMN_2714565	Rrm2	NM_009104	336.187	395.167	376.148	268.163	260.57	228.549	369.167	252.427	1.46247	0.00530439
ILMN_2731974	Foxm1	NM_008021.2	671.261	763.787	760.913	497.168	554.56	454.428	731.987	502.052	1.45799	0.0054183
ILMN_1213954	Sgk1	NM_011361.1	4504.24	4277.5	4462.62	3362.67	3455.09	2310.6	4414.79	3042.79	1.4509	0.0213503
ILMN_2630641	Srm	NM_009272.4	1280.48	1402.46	1040.1	885.987	881.683	803.384	1241.01	857.018	1.44806	0.0249477
ILMN_2878548	Mthfd2	NM_008638.1	448.639	573.325	537.369	361.187	371.33	358.659	519.777	363.725	1.42904	0.01382
ILMN_2605890	Tk1	NM_009387.1	1444.95	1905.19	1610.9	1186.59	1249.14	1040.05	1653.68	1158.59	1.42732	0.0287869
ILMN_1244409	Cmtm4	NM_153582.4	1891.08	2161.42	1739.44	1493.47	1233.05	1365.55	1930.64	1364.02	1.41541	0.0172315
ILMN_2730329	Hist1h2ah	NM_175659.1	11664.9	12558.7	10966.3	9889.05	6699.74	8321.68	11730	8303.49	1.41265	0.0291613
ILMN_2734060	1110007M04Rik	NM_026742.3	927.739	1075.29	1010.17	755.613	671.908	706.719	1004.4	711.413	1.41183	0.00396489
ILMN_2663604	Fignl1	NM_021891.2	629.074	630.52	725.284	485.64	536.258	396.607	661.626	472.835	1.39927	0.0218254
ILMN_2851040	Mcm3	NM_008563.2	533.635	650.297	581.582	441.858	470.229	349.955	588.505	420.681	1.39893	0.0277579
ILMN_2881263	Aifm1	NM_012019.2	789.171	864.474	947.705	694.672	646.245	523.226	867.117	621.381	1.39547	0.0230777
ILMN_2614304	Pola2	NM_008893.2	591.357	609.048	668.659	455.95	469.277	414.815	623.022	446.68	1.39478	0.00349276
ILMN_2742849	Mcm5	NM_008566.2	6203.75	6040.31	5615.08	4604.59	4274.07	3978.22	5953.05	4285.63	1.38907	0.00270547
ILMN_1215898	Hirip3	NM_172746.2	780.119	840.156	769.64	555.038	619.808	547.673	796.639	574.173	1.38745	0.00218291
ILMN_2908070	Gtse1	NM_013882.1	1047.93	1239.83	1057.55	864.462	828.914	720.114	1115.1	804.496	1.38609	0.0150402
ILMN_2655577	Pold1	NM_011131.2	1578.84	1877.42	1489.61	1265.88	1252.51	1051.46	1648.62	1189.95	1.38546	0.0281284
ILMN_1259473	Fen1	NM_007999.3	1634.66	1791.67	2065.66	1342.93	1420.33	1202.9	1830.66	1322.06	1.38471	0.0226651
ILMN_1225528	Trib3	NM_175093.2	665.237	787.621	875.222	526.399	604.819	554.807	776.027	562.008	1.38081	0.0302359
ILMN_1221274	Rab32	NM_026405.3	682.742	717.147	729.333	529.015	521.708	495.646	709.741	515.456	1.37692	0.000353145
ILMN_2896552	Timm8a1	NM_013898.1	1217.68	1463.88	1313.62	970.16	1045.02	888.611	1331.72	967.929	1.37585	0.0126911
ILMN_2603699	Birc5	NM_009689.2	2668.75	2731.14	2354.6	1928.24	1940.61	1783.42	2584.83	1884.09	1.37192	0.00526303
ILMN_1225880	Srm	NM_009272.4	1413.19	1505.88	1415.87	1088.47	1060.89	1017.61	1444.98	1055.65	1.3688	0.000450902
ILMN_2617468	Chac1	NM_026929.3	1189.08	1552.93	1551.71	1121.38	1087.76	932.712	1431.24	1047.28	1.36662	0.0459776
ILMN_2595597	Anln	NM_028390.2	3022.87	3059.28	3365.22	2486.68	2678.73	1775.71	3149.12	2313.71	1.36107	0.0474044
ILMN_1231705	Tmem48	NM_028355.3	441.765	508.278	452.176	359.213	383.582	292.468	467.406	345.088	1.35446	0.0231984
ILMN_1221568	Cdca7	NM_025866.3	1540.42	1546.2	1804.62	1282.59	1247.03	1086.29	1630.41	1205.3	1.3527	0.015992
ILMN_2819319	Rrm2	NM_009104.1	425.495	441.315	473.684	310.785	365.061	317.323	446.831	331.056	1.34971	0.00647077
ILMN_2745425	Rcc1	NM_133878.2	318.01	346.535	382.155	248.326	255.265	272.164	348.9	258.585	1.34927	0.0104354
ILMN_2785454	Hist2h2ab	NM_178213.3	988.231	1057.68	957.473	833.783	605.386	787.131	1001.13	742.1	1.34905	0.026751
ILMN_2664686	Chaf1b	NM_028083.3	1140.67	1160.32	1279.2	947.023	839.106	868.326	1193.4	884.818	1.34875	0.00462477
ILMN_2719473	Asf1b	NM_024184.2	474.178	539.297	511.702	373.639	437.19	321.064	508.392	377.298	1.34746	0.0271787
ILMN_2709047	Polr1e	NM_022811.2	734.576	781.569	659.103	535.493	546.744	540.138	725.083	540.792	1.34078	0.00676763
ILMN_2847144	Hist1h2ak	NM_178183.1	12743.5	13567	12157	9963.22	7941.88	10861.3	12822.5	9588.8	1.33724	0.0276541
ILMN_2943217	Jtv1	NM_146165.1	886.918	830.877	881.322	613.557	701.822	632.15	866.372	649.176	1.33457	0.00252921
ILMN_2905386	EG433923	NM_001081233.1	2974.82	3218.5	2716.34	2220.67	2196.08	2265.83	2969.89	2227.53	1.33327	0.00712905
ILMN_1253182	Hs3st1	NM_010474.1	488.187	550.215	455.379	399.531	394.406	326.581	497.927	373.506	1.33312	0.0268544
ILMN_3006123	Asns	NM_012055.1	863.055	1022.72	1080.45	805.06	800.244	622.708	988.74	742.671	1.33133	0.0497446
ILMN_2809611	Srm	NM_009272.2	2245.91	2282.94	2149.87	1687.78	1698.48	1630.86	2226.24	1672.37	1.33118	0.00024741
ILMN_3160326	Prkg2	NM_008926.3	558.447	642.394	545.428	468.71	424.777	419.453	582.09	437.647	1.33004	0.0133865
ILMN_2681241	Birc5	NM_009689.1	3292.11	3378.92	3236.3	2533.7	2592.18	2325.52	3302.44	2483.8	1.32959	0.000843084
ILMN_1230558	Twist2	NM_007855.1	1383.33	1523.61	1520.09	1050.93	1196.12	1089.14	1475.68	1112.06	1.32697	0.00458069
ILMN_2660099	Slc25a5	NM_007451.3	8813.36	10195.4	9497.87	6976.01	7185.22	7437.64	9502.2	7199.62	1.31982	0.00542219
ILMN_2913326	2610039C10Rik	NM_025642.1	1854.07	2017.45	1976.36	1702.69	1546.16	1200.4	1949.29	1483.08	1.31435	0.040619
ILMN_2424299	Tnfrsf12a	NM_013749.1	2177.29	2247.68	1932.85	1584.93	1609.47	1648.38	2119.27	1614.26	1.31284	0.00652946
ILMN_3009910	Rbm13	NM_026453.1	556.255	598.967	684.729	459.047	489.213	453.705	613.317	467.322	1.31241	0.0206664
ILMN_2678431	Mns1	NM_008613.2	811.893	887.617	940.465	734.895	701.988	575.348	879.992	670.744	1.31196	0.0269378
ILMN_2893926	Tk1	NM_009387.1	340.94	382.13	314.259	284.663	245.657	260.8	345.776	263.707	1.31122	0.022682
ILMN_1224942	Shmt2	NM_028230.3	512.085	533.796	583.536	426.447	432.711	383.598	543.139	414.252	1.31113	0.0079128
ILMN_1239314	Foxm1	NM_008021.4	625.326	632.086	652.719	451.848	552.599	452.644	636.71	485.697	1.31092	0.0118439
ILMN_2875585	Prl2c3	NM_011118.1	1223.66	1180.03	1135.38	832.925	871.223	997.589	1179.69	900.579	1.30993	0.00752535
ILMN_2867899	Cdc20	NM_023223.1	3604.82	3757.94	3582.15	2897.05	2885.16	2592.18	3648.31	2791.46	1.30695	0.00167523
ILMN_2672190	Id1	NM_010495.2	1144.01	1184.56	1084.88	974.309	813.725	825.004	1137.81	871.013	1.30631	0.0108254
ILMN_2907499	Tatdn2	NM_001033463.1	325.87	295.208	337.491	252.33	245.507	236.128	319.523	244.655	1.30601	0.00511288
ILMN_1217875	Mical2	NM_177282.4	364.218	350.34	336.585	280.38	282.114	242.769	350.381	268.421	1.30534	0.00560446
ILMN_2858359	Clspn	NM_175554.3	621.649	674.14	663.069	537.942	548.587	414.309	652.953	500.28	1.30518	0.0293285
ILMN_2908435	Ppbp	NM_023785.1	355.585	483.947	597.364	658.623	713.953	686.483	478.965	686.353	0.697841	0.0443519
ILMN_2669714	Ctsa	NM_001038492.1	311.258	348.399	411.715	504.74	575.169	460.553	357.124	513.487	0.695487	0.0244618
ILMN_1216661	Col6a2	NM_146007.1	1393.02	1308.35	1654.1	2128.4	2125.34	2011.04	1451.82	2088.26	0.695229	0.00458034
ILMN_2702101	Pld3	NM_011116.1	784.159	968.588	1096.67	1492.58	1343.2	1263.39	949.806	1366.39	0.69512	0.0210012
ILMN_2973288	Lama1	NM_008480.2	274.345	304.864	353.25	447.182	452.525	443.972	310.82	447.893	0.693959	0.00404739
ILMN_2837802	BC028528	NM_153513.1	300.661	365.019	489.144	558.687	516.598	588.948	384.942	554.744	0.693908	0.0454566
ILMN_1241838	Cacna1g	NM_009783.1	386.85	479.783	479.834	720.393	669.524	551.451	448.822	647.123	0.693566	0.0280633
ILMN_2497190	Bmf	NM_138313	183.868	188.439	233.685	294.458	265.049	314.281	201.997	291.263	0.693522	0.0139827
ILMN_3136744	Sesn1	NM_001013370.1	743.875	778.507	1044.35	1305.41	1328.05	1070.77	855.576	1234.74	0.69292	0.0392001
ILMN_1231851	Enpp1	NM_008813.3	629.038	562.6	823.605	995.913	1042.78	871.512	671.748	970.069	0.692474	0.0332096
ILMN_2637398	Rabl5	NM_026073.2	379.946	383.403	387.275	529.595	509.242	622.822	383.541	553.886	0.692455	0.00826165
ILMN_1250103	Tle2	NM_019725.1	599.853	738.289	867.411	1079.13	1078.39	1029.78	735.184	1062.43	0.691982	0.0143239
ILMN_2744193	Lrrc8	NM_177725.2	260.615	302.829	336.871	467.358	413.525	423.738	300.105	434.874	0.690097	0.00809029
ILMN_1253178	Aldh3a1	NM_007436.1	358.693	374.479	440.154	591.739	562.347	547.138	391.109	567.074	0.689696	0.0033476
ILMN_1249888	Adcy6	NM_007405.2	782.824	814.35	1104.17	1308.25	1267.3	1342.74	900.45	1306.1	0.689421	0.017852
ILMN_2678355	Amigo2	NM_178114.3	681.853	781.537	1061.49	1242.49	1291.76	1132.18	841.626	1222.14	0.688648	0.0364802
ILMN_1226259	Adamts2	NM_175643.2	554.62	709.122	699.444	860.711	1061.44	931.143	654.395	951.099	0.688041	0.0183773
ILMN_2954474	Enpp2	NM_015744.1	722.151	834.974	1187.48	1276.14	1371.57	1354.09	914.867	1333.93	0.685841	0.0429471
ILMN_2723718	Rcn3	NM_026555.1	576.09	664.879	686.411	923.248	965.354	925.748	642.46	938.117	0.68484	0.00125117
ILMN_1218116	Bmp1	NM_009755.2	996.855	1116.79	1279.1	1826.7	1751.03	1380.41	1130.91	1652.72	0.684276	0.0312347
ILMN_2724785	Kcnab2	NM_010598.2	550.373	671.707	730.916	1039.54	1005.39	818.118	650.999	954.348	0.68214	0.0251512
ILMN_1214880	Synm	NM_183312.3	189.382	210.113	261.506	337.44	331.185	301.812	220.334	323.479	0.681137	0.0128267
ILMN_1232121	Zeb2	NM_015753.3	246.567	309.242	328.676	506.935	411.409	380.685	294.828	433.01	0.680882	0.0381964
ILMN_2713538	Bmp1	NM_009755.2	695.902	999.774	955.59	1298.57	1462.87	1141.07	883.755	1300.84	0.679375	0.0347668
ILMN_2931096	Igf2r	NM_010515.1	979.548	1294.7	1399.28	1844.41	1808	1757.79	1224.51	1803.4	0.678999	0.0108161
ILMN_1253806	Col1a2	NM_007743.2	658.766	911.296	975.651	1259.2	1295.03	1195.05	848.571	1249.76	0.678986	0.0165242
ILMN_2759108	Dcxr	NM_026428.1	293.236	377.546	353.416	506.817	461.597	540.027	341.399	502.813	0.678978	0.00883939
ILMN_2710253	Cyr61	NM_010516.1	749.828	942.236	1043.54	1405.53	1287.34	1337.22	911.868	1343.36	0.678794	0.00962645
ILMN_3026198	Rnaset2b	NM_026611.2	10449.3	11784.8	13051.6	17697.1	16175.2	18153.4	11761.9	17341.9	0.678237	0.00436479
ILMN_1242399	Hist1h2bc	NM_023422.3	573.787	774.226	777.454	973.596	988.216	1172.15	708.489	1044.66	0.678204	0.0223371
ILMN_1227277	D9Ertd392e	NM_028181	509.973	551.643	724.263	945.317	844.637	847.464	595.293	879.139	0.677131	0.0180983
ILMN_3159720	Rin2	NM_028724.2	1180.25	1317.63	1834.29	1890.66	2391.32	2117.69	1444.06	2133.22	0.676936	0.048823
ILMN_2729103	Adamts2	NM_175643.2	1110.3	1305.7	1702.81	2209.71	1946.5	1947.6	1372.94	2034.6	0.674794	0.0274801
ILMN_2606162	Pdlim4	NM_019417.2	1469.75	1864.91	2080.32	2680.04	2746.39	2606.37	1804.99	2677.6	0.674109	0.0089019
ILMN_2832979	Gpc3	NM_016697.2	168.984	179.892	201.956	264.878	262.037	290.881	183.611	272.599	0.673556	0.0026334
ILMN_2939666	Fzd2	NM_020510.2	347.639	437.982	489.315	705.476	579.619	607.775	424.979	630.957	0.673547	0.0216032
ILMN_1246758	Os9	NM_177614.2	1031.75	1204.84	1379.08	1654.22	1597.12	2121.06	1205.22	1790.8	0.673009	0.0391572
ILMN_2692615	Tgm2	NM_009373.3	4150.82	5863.07	7212.2	7944.88	9036.13	8633.33	5742.03	8538.11	0.672517	0.0411344
ILMN_2728985	Fbln1	NM_010180.1	265.301	315.533	330.557	476.335	439.42	440.133	303.797	451.963	0.672173	0.00308085
ILMN_2706268	Scara3	NM_172604.3	2330.75	2884.58	3692.72	4254.22	4513.19	4523.55	2969.35	4430.32	0.670234	0.0226355
ILMN_2738893	Ermp1	NM_001081213.1	486.371	595.814	793.346	857.423	945.116	1002.77	625.177	935.104	0.668564	0.0354527
ILMN_3052430	Cd63	NM_007653.3	2925.61	3519.67	3355.06	4822.65	4499.49	5373.77	3266.78	4898.64	0.666875	0.00628348
ILMN_3154111	Rnaset2	NM_029204.1	2758.99	3602.75	3822.27	5148.57	4811.47	5375.48	3394.67	5111.84	0.664079	0.00911446
ILMN_1247853	Zfp36l1	NM_007564.4	1002.62	1073.04	1475.02	1719.72	1810.45	1817.77	1183.56	1782.65	0.663935	0.0163865
ILMN_1246194	LOC667370	XM_001480084.1	273.857	404.007	430.308	560.44	591.09	519.973	369.391	557.167	0.66298	0.0233332
ILMN_2734683	Fstl1	NM_008047.4	2578.77	2546.37	3321.52	3832.77	4633.33	4297.85	2815.55	4254.65	0.661758	0.013806
ILMN_1230357	Itpr1	NM_010585.3	1199.63	1349.02	1938.18	2110.03	2563.76	2112.32	1495.61	2262.04	0.661179	0.0475688
ILMN_1258988	Igfbp4	NM_010517.3	6653.36	7570.09	9052.13	12195.4	12115.2	10953.8	7758.53	11754.8	0.660031	0.00770935
ILMN_1226997	Rassf2	NM_175445.3	705.638	885.605	1111.03	1376.14	1379.95	1349.01	900.757	1368.37	0.658271	0.0164869
ILMN_1233759	Asph	NM_023066.2	345.016	361.37	455.056	521.629	664.347	582.485	387.147	589.487	0.656753	0.0196514
ILMN_2695143	Capn6	NM_007603.2	1300.3	1613.25	2163.23	2498.07	2759.3	2476.49	1692.26	2577.95	0.656437	0.0298313
ILMN_1225191	Naprt1	NM_172607.3	447.281	538.72	640.751	915.01	764.197	799.837	542.25	826.348	0.656201	0.0169283
ILMN_1230019	Ube1l	NM_023738.4	530.56	684.865	796.868	1163.49	962.2	942.504	670.764	1022.73	0.655857	0.0281931
ILMN_2735184	Col18a1	NM_009929.2	1461.84	1884.92	2158.75	2932.16	2627.45	2837.23	1835.17	2798.95	0.655663	0.0122027
ILMN_2710449	Crip2	NM_024223.1	543.646	580.245	633.462	947.221	967.184	769.296	585.784	894.567	0.654824	0.0105381
ILMN_2944666	Ifit3	NM_010501.1	2141.44	2613.51	3605.76	4294.31	4384.21	4112.23	2786.9	4263.58	0.653652	0.0281795
ILMN_2747857	Slc27a3	XM_130954.3	293.203	313.974	349.099	507.015	462.166	494.784	318.759	487.988	0.65321	0.00131139
ILMN_2940642	St6galnac2	NM_009180.3	191.62	237.347	271.719	392.824	346.992	334.058	233.562	357.958	0.652484	0.0131417
ILMN_1227398	Agt	NM_007428.3	302.111	349.758	405.238	540.394	540.705	543.209	352.369	541.436	0.650804	0.00316593
ILMN_2641678	Bdh2	NM_027208.1	628.266	743.17	883.049	1185.8	1022.5	1257.07	751.495	1155.12	0.650576	0.0163021
ILMN_2769772	Pik3ip1	NM_178149.4	281.102	301.647	382.924	480.683	508.964	496.049	321.891	495.232	0.64998	0.00572023
ILMN_2486906	Wisp2	NM_016873.1	2109.34	2469.92	3090.8	3729.85	3896.67	4177.61	2556.69	3934.71	0.649778	0.0119239
ILMN_2628178	Socs2	NM_007706.3	1409.11	1736.77	1986.23	2586.93	2743.49	2568.7	1710.7	2633.04	0.649707	0.00634761
ILMN_2589651	Anpep	NM_008486.1	141.133	158.091	192.988	253.276	252.772	252.636	164.071	252.895	0.648771	0.00434458
ILMN_2886618	Nbl1	NM_008675.1	1046.75	1477.78	1488.26	2089.36	1968.02	2146.87	1337.6	2068.08	0.646781	0.00916063
ILMN_3059326	Sparc	NM_009242.1	3274.1	4213.16	4480.85	5888.17	5920.45	6698.69	3989.37	6169.1	0.64667	0.00849144
ILMN_1223179	H2-T23	NM_010398.3	259.031	343.189	412.026	527.149	511.774	536.889	338.082	525.271	0.643634	0.013979
ILMN_2917497	Fcgrt	NM_010189.1	1472.51	1799.08	2359.3	2969.69	3026.19	2792.02	1876.96	2929.3	0.640755	0.0172322
ILMN_2862470	Gstm2	NM_008183.2	989.901	1311.3	1464.92	1935.12	2011.93	1935.68	1255.37	1960.91	0.640199	0.00770787
ILMN_2777471	H2-T23	NM_010398.1	693.264	1167.46	1273.15	1522.49	1553.05	1821.99	1044.62	1632.51	0.639887	0.0437317
ILMN_1238433	Rbp1	NM_011254.2	707.817	697.598	759.547	1091.87	1076.58	1219.6	721.654	1129.35	0.638999	0.00116023
ILMN_1222111	Col15a1	NM_009928.3	192.34	200.378	249.219	321.65	339.284	344.7	213.979	335.211	0.638341	0.00314755
ILMN_1227875	Fkbp7	NM_010222.1	237.528	247.537	307.252	378.066	390.456	473.226	264.106	413.916	0.638066	0.0154319
ILMN_2625920	Aoc3	NM_009675.1	412.533	421.394	505.866	717.397	705.424	682.018	446.598	701.613	0.63653	0.00126631
ILMN_2656422	BC028528	NM_153513.1	740.002	935.931	1126.04	1356.19	1538.35	1527.17	933.991	1473.9	0.633685	0.0128217
ILMN_2981545	Mfap2	NM_008546.2	360.321	340.094	482.915	631.396	620.099	619.614	394.443	623.703	0.632421	0.00689041
ILMN_1240458	Mfap2	NM_008546.2	277.041	324.355	344.406	531.04	506.952	461.55	315.267	499.847	0.630727	0.00293978
ILMN_1235657	Rnase4	NM_021472.3	1622.58	2138.19	2782.59	3025.75	3695.53	3708.49	2181.12	3476.59	0.627373	0.032758
ILMN_3136561	Sparc	NM_009242.1	6099.64	6950.56	8919.99	11524.8	13283.7	10223.9	7323.4	11677.5	0.627139	0.0232794
ILMN_2756486	Aqp1	NM_007472.2	4315.43	5012.62	6085.58	9037.63	6802.63	8980.1	5137.88	8273.45	0.621008	0.0250708
ILMN_2661971	Gm2a	NM_010299.2	1080.11	1250.75	1588.75	2079.82	2101.7	2181.25	1306.54	2120.93	0.616022	0.00593877
ILMN_1229643	Antxr1	NM_054041.2	524.194	609.904	854.228	1131.11	1181.97	921.633	662.776	1078.24	0.614684	0.0307309
ILMN_2859619	Ogn	NM_008760.2	192.879	219.984	267.753	345.007	395.806	372.309	226.872	371.041	0.611448	0.00543177
ILMN_1227240	Cdkn2b	NM_007670.3	1408.68	1695.05	1874.61	2772.14	2632.28	2765.66	1659.45	2723.36	0.609338	0.00174888
ILMN_3049559	C4b	NM_009780.1	321.364	456.628	509.993	722.374	630.476	762.283	429.328	705.044	0.608938	0.0156974
ILMN_1228102	Ppbp	NM_023785.2	451.644	512.07	753.97	816.682	993.033	1015.96	572.561	941.89	0.607886	0.0298189
ILMN_2980663	Aqp1	NM_007472.1	1264.38	1606.62	1905.88	2641	2434.36	2787.35	1592.29	2620.9	0.607535	0.00829039
ILMN_1231814	Ccl5	NM_013653.2	1498.42	2109.76	2250.84	3052.26	2847.15	3759.04	1953.01	3219.48	0.606621	0.0244964
ILMN_1246173	Msx1	NM_010835.2	693.181	901.142	886.705	1363.75	1371.75	1363.98	827.009	1366.49	0.605206	0.0012987
ILMN_2980661	Aqp1	NM_007472.1	3302.84	4049.18	4658.63	6954.84	6706.5	6334.75	4003.55	6665.36	0.60065	0.00350552
ILMN_1225196	Tgfb2	NM_009367.2	504.76	666.946	702.838	1101.08	1111.41	915.255	624.848	1042.58	0.599327	0.00905292
ILMN_3141048	Sepp1	NM_009155.3	955.809	1251.37	1688.1	2166.77	2356.88	2016.43	1298.43	2180.03	0.595601	0.0197566
ILMN_2635229	Thbs2	NM_011581.1	808.32	981.066	1244.03	1787.99	1639.92	1704.52	1011.14	1710.81	0.591028	0.0063746
ILMN_2694955	Igfbp4	NM_010517.2	4774.02	5887.29	7901.23	10415.6	10998	9995.6	6187.52	10469.7	0.59099	0.0111621
ILMN_1232884	Sphk1	NM_011451.2	831.151	1343.98	1658.38	2129.36	2237.62	2126.09	1277.84	2164.36	0.5904	0.0220514
ILMN_2852957	Dkk3	NM_015814.2	811.56	1072.86	1210.18	1767.65	1763.7	1730.68	1031.53	1754.01	0.5881	0.0035485
ILMN_2788073	Hmox1	NM_010442.1	202.289	329.05	217.808	439.794	364.099	472.957	249.716	425.617	0.586715	0.026557
ILMN_2667091	Ppp1r3c	NM_016854.2	882.825	995.026	1473.87	2020.81	2025.17	1686.16	1117.24	1910.71	0.584724	0.0204426
ILMN_2646166	Ndrl	NM_008681	1298.28	1424.76	1992.38	2626.14	3224.07	2230.77	1571.81	2693.66	0.583522	0.0353713
ILMN_1250195	Ndrg1	NM_008681.2	696.527	828.773	1352.8	1669.47	1596.97	1693.52	959.368	1653.32	0.580268	0.0266015
ILMN_2691951	Svep1	NM_022814.2	721.267	848.56	1122	1600.49	1481.67	1568.55	897.274	1550.24	0.578798	0.00612844
ILMN_2981542	Mfap2	NM_008546.2	718.301	805.416	1023.88	1483.44	1385.31	1566.93	849.199	1478.56	0.574342	0.00389093
ILMN_2638114	Ptn	NM_008973.2	2658.35	3638.41	3765.63	5451.88	5488.43	6667.46	3354.13	5869.26	0.571474	0.00904921
ILMN_2747959	Dcn	NM_007833.4	2254.27	3484.27	3800.61	5711	5785.77	5242.54	3179.72	5579.77	0.569865	0.00872929
ILMN_2697499	Nope	NM_020043.2	708.085	808.884	1296.94	1599.35	1781.08	1583.89	937.97	1654.77	0.566827	0.0204217
ILMN_2776603	Ccl9	NM_011338.2	1017.28	1370.97	2110.74	2472.65	2871.79	2607.7	1499.66	2650.72	0.565758	0.0283643
ILMN_2645816	Cpxm1	NM_019696.1	277.564	343.56	414.413	590.426	596.646	654.063	345.179	613.712	0.562445	0.00377136
ILMN_2859613	Ogn	NM_008760.2	6294.98	7206.28	10119.7	14722.9	15277.1	12463	7873.65	14154.3	0.556272	0.0120231
ILMN_1249000	1500015O10Rik	NM_024283.2	244.938	329.125	421.132	599.594	589.015	609.697	331.732	599.435	0.553407	0.00640257
ILMN_2596346	Dcn	NM_007833.4	465.747	646.638	726.048	1046.48	1119.01	1169.11	612.811	1111.54	0.551319	0.00418639
ILMN_3083163	Cp	NM_007752.2	862.714	777.935	1401.57	1856.9	1949.94	1759.41	1014.07	1855.42	0.546547	0.0142966
ILMN_1214602	Sfrp2	NM_009144.1	284.99	367.342	377.877	598.587	642.625	646.013	343.403	629.075	0.545885	0.000991014
ILMN_2635462	Cxcl15	NM_011339.2	191.782	236.897	360.679	468.475	487.018	518.433	263.119	491.309	0.535548	0.0122319
ILMN_2746556	Dkk3	NM_015814.2	460.684	644.033	795.301	1044.95	1100.19	1423.18	633.339	1189.44	0.532469	0.0218614
ILMN_1229547	Spon2	NM_133903.2	1367.12	1502.86	1836.68	2783.72	2973.28	3286.28	1568.88	3014.43	0.520459	0.00203013
ILMN_2668509	Hp	NM_017370.1	666.691	830.746	991.27	1610.24	1517.73	1672.22	829.569	1600.06	0.51846	0.0017643
ILMN_2639239	Serpinf1	NM_011340.3	748.383	948.562	1144.23	1856.26	1870.69	1779.71	947.057	1835.56	0.515951	0.00165033
ILMN_1224110	Bst2	NM_198095.2	609.157	700.701	1059.38	1595.37	1383.88	1691.17	789.747	1556.81	0.507286	0.00960164
ILMN_2906728	H19	NR_001592.1	343.328	383.481	475.419	794.977	833.232	772.483	400.743	800.231	0.500784	0.000742052
ILMN_2944824	Hp	NM_017370.1	1097.1	1678.02	1713.88	3154.69	3010.27	2807.34	1496.33	2990.77	0.500317	0.00261615
ILMN_2759484	C3	NM_009778.1	1574.84	2224.01	3179.82	4430.18	4710.33	5060.34	2326.22	4733.62	0.491427	0.00858574
ILMN_2961933	Nid2	NM_008695.2	336.498	442.864	571.855	888.783	933.053	969.715	450.406	930.517	0.484038	0.00262224
ILMN_2750515	Fos	NM_010234.2	307.279	456.657	483.26	819.353	718.473	1049.36	415.732	862.396	0.482066	0.0163833
ILMN_2930897	Igfbp2	NM_008342.2	532.004	689.641	857.636	1429.01	1437.79	1568.73	693.094	1478.51	0.468778	0.00166582
ILMN_2668510	Hp	NM_017370.1	644.747	918.309	992.179	1838.31	1854.97	1866.82	851.745	1853.37	0.459567	0.000699444
ILMN_2712075	Lcn2	NM_008491.1	298.155	346.226	449.25	790.057	840.612	787.455	364.544	806.041	0.452265	0.00076432
ILMN_1236788	Igfbp2	NM_008342.2	659.962	880.372	1023	1994.65	1998.45	2200	854.444	2064.36	0.413902	0.000647482
ILMN_2803249	Inmt	NM_009349.1	691.553	1042.25	1324.9	2247.5	2368.91	2859.91	1019.57	2492.11	0.409118	0.00492178
ILMN_2603647	Clec2d	NM_053109.2	696.72	1280.39	976.96	2117.67	2436.93	2744.92	984.69	2433.17	0.404694	0.0042449
ILMN_2727153	LOC100046120	XM_001475611.1	631.135	1114.53	1523.48	2431.63	2993.27	2970.37	1089.72	2798.43	0.389403	0.00569855
